# Supplementary material for: Ketone Body Exposure of Cardiomyocytes Impairs Insulin Sensitivity and Contractile Function through Vacuolar-Type H+-ATPase Disassembly—Rescue by Specific Amino Acid Supplementation
Source: Int J Mol Sci. 2022 Oct 26;23(21):12909. doi: 10.3390/ijms232112909 (PMC9657709; doi:10.3390/ijms232112909)
Supplement: Supplementary file 1 [file ijms-23-12909-s001.zip]

Archive with 1 entries (1 files):
- ijms-1866131-supplementary.pdf
